# Supplementary material for: Professional Pride During COVID-19 in a Cohort of Healthcare Workers
Source: Int J Environ Res Public Health. 2026 Mar 11;23(3):357. doi: 10.3390/ijerph23030357 (PMC13027184; doi:10.3390/ijerph23030357)
Supplement: Supplementary file 1 [file ijerph-23-00357-s001.zip]

Archive with 3 entries (3 files):
- Supplemental Material File S3_IJERPH.pdf
- Supplemental Material File S1_IJERPH.pdf
- Supplemental Material File S2_IJERPH.pdf
